# Supplementary material for: Association between hepatic oxygenation on near-infrared spectroscopy and clinical factors in patients undergoing hemodialysis
Source: PLoS One. 2021 Oct 21;16(10):e0259064. doi: 10.1371/journal.pone.0259064 (PMC8530328; doi:10.1371/journal.pone.0259064)
Supplement: S1 Dataset — (XLSX) [file pone.0259064.s001.xlsx]

## Sheet: Sheet1
Patient No	hepatic rSO2	M/F	age	BMI	mean BP	HR	O2 saturation	Disease	Cardiovascular disease	Cerebrovascular disease	HD duration	ln-HD duration	HD time	interdialytic weight gain	Hb	BUN	Cr	Tbil	AST	ALT	LDH	CRP	ln-CRP	alb	COP	RAS inhibitors	CCB		Healthy control No	hepatic rSO2
	(%)		(years)	(kg/(m2))	(mmHg)	(beats/min)	(%)				(years)		(h)	(kg)	(g/dL)	(mg/dL)	(mg/dL)	(mg/dL)	(IU/L)	(IU/L)	(IU/L)	(mg/dL)		(g/dL)	(mmHg)					(%)
1	64.3269	M	34	22.3076	116	74	97.5	CGN	0	0	0.25	-1.38629	4	3.7	9.7	44	10.96	0.24	10	9	240	0.1	-2.30259	3.6	19.294	0	1		1	73.9344
2	78.2083	M	34	29.3027	113.333	67	97	other	0	0	0.0833333	-2.48491	3	0.6	10.5	67	10.92	0.4	6	8	132	0.22	-1.51413	4.1	23.314	1	1		2	80.7126
3	73.4	M	40	26.5731	140.667	80	95.1	DM	1	0	3.2	1.16315	5	4	13.2	72	13.76	0.33	9	14	172	0.01	-4.60517	3.9	21.286	0	0		3	63.1235
4	43.7083	F	41	20.0233	78.6667	72	96.3	other	0	0	10	2.30259	4	1.7	8.4	36	9.24	0.16	28	32	136	1.07	0.0676586	3.7	21.358	1	1		4	70.6283
5	51	M	41	18.3817	124	69	95.8	DM	0	0	8.7	2.16332	4	1.4	9.7	40	9.9	0.29	22	21	180	0.09	-2.40795	3.1	17.974	1	1		5	60.5292
6	78.7021	M	42	21.9377	125.667	72	98	other	0	0	0.3	-1.20397	3	1.4	12.4	70	12.52	0.25	4	3	211	0.02	-3.91202	4.1	21.514	1	1		6	81.2778
7	46.3	M	44	19.1088	96.3333	61	96.5	DM	0	0	0.0833333	-2.48491	3	1.9	8.6	37	6.59	0.23	20	16	250	0.04	-3.21888	1.7	11.578	0	1		7	83.0495
8	72.3	F	44	22.0444	114.667	90	97.4	CGN	0	0	0.0833333	-2.48491	3	2	8.8	54	9.97	0.21	18	26	219	0.01	-4.60517	2.9	14.446	1	1		8	58.761
9	47.7021	M	45	20.7676	103.333	82	96.4	DM	1	0	2	0.693147	4	2	9.1	26	10.45	0.25	8	1	207	2.41	0.879627	2.8	17.482	0	0		9	82.4484
10	84.6458	M	46	24.5536	109	77	95.7	other	0	0	15.8	2.76001	4.5	1.5	12	53	12.25	0.29	13	16	150	1.25	0.223144	3.1	18.874	1	1		10	80.1688
11	34.8	F	47	19.8714	80.6667	82	96.9	other	0	0	0.0833333	-2.48491	3	0.1	6.4	41	5.87	0.24	5	1	224	0.72	-0.328504	3.3	17.602	0	1		11	81.1627
12	45.2766	M	47	21.8248	89	76	96.9	CGN	1	0	23	3.13549	4	2.9	11.9	44	9.84	0.31	7	7	174	0.2	-1.60944	3.6	24.094	0	1		12	71.151
13	51.9167	F	48	19.0274	108.667	94	96.1	other	0	0	0.0833333	-2.48491	3	1.7	10	69	7.86	0.21	8	9	410	0.3	-1.20397	3.5	18.43	1	1		13	86.5167
14	56.5957	M	50	25.7964	99.3333	78	96.4	other	1	0	22.3	3.10459	4	0.7	7.8	76	9.24	0.21	18	10	167	42.48	3.74903	2.9	17.146	0	0		14	78.6296
15	67.3	M	50	28.6501	123.333	74	95.1	other	0	0	0.0833333	-2.48491	3	2.1	8.9	72	15.09	0.29	5	8	220	0.46	-0.776529	3.9	20.386	0	0		15	91.2027
16	54.4681	M	51	25.1953	115	79	95.9	other	0	0	0.2	-1.60944	3	1.6	9.9	48	13.54	0.18	22	27	191	1.65	0.500775	3.9	23.386	1	1
17	66.5532	M	51	19.3971	107	86	97.5	DM	0	0	0.0833333	-2.48491	4	2	11.5	64	11.2	0.21	12	16	196	0.03	-3.50656	4	22.15	1	1
18	45.4	M	52	20.8651	72	78	97	DM	1	0	0.0833333	-2.48491	4	2.3	7.5	66	5.76	0.17	27	27	187	0.02	-3.91202	3.4	19.366	0	0
19	66.9	M	53	19.0139	124	82	96.3	CGN	0	0	0.0833333	-2.48491	3	0.5	11.9	52	12.3	0.3	10	13	317	0.02	-3.91202	3.1	17.674	1	1
20	87.1795	F	53	28.1	115	134	97.1	DM	1	0	13	2.56495	4	3.2	12.5	78.5	11.87	0.23	11	10	148	0.03	-3.50656	3.8	23.122	1	1
21	58.7	F	54	22.4765	81.6667	105	90.7	DM	1	0	0.0833333	-2.48491	4	0.1	11.9	95	9.03	0.31	12	7	528	0.16	-1.83258	4.2	23.878	0	1
22	63.25	F	55	23.8313	87.6667	96	95.6	DM	0	0	0.166667	-1.79176	4	2.8	8.6	25	4.98	0.42	12	9	303	0.24	-1.42712	2.5	16.39	1	1
23	84.5	M	55	26.0617	118.333	83	95.8	DM	0	0	5	1.60944	5	3.8	11.8	50.6	10.13	0.32	12	12	168	0.07	-2.65926	3.8	22.522	1	1
24	61.1087	M	56	25.0762	113	79	96.6	other	1	0	13.2	2.58022	4	3.2	11.1	77	14.55	0.16	12	2	204	5.38	1.68269	3.7	21.358	0	1
25	41.6809	F	57	20.5816	77	88	96.2	other	1	0	0.2	-1.60944	3	1.2	9.7	40	6.62	0.3	9	5	189	0.35	-1.04982	3	16.81	0	0
26	64.3043	M	57	30.3765	115.333	88	97.3	other	0	0	0.166667	-1.79176	4	1.4	9.9	46	10.2	0.35	19	13	229	0.38	-0.967584	3.5	21.13	0	1
27	50.2857	M	58	24.5994	78.6667	78	97.8	DM	1	0	12.0833	2.49183	4.25	1.4	8.4	61	8.87	0.28	12	11	119	2.7	0.993252	3.1	18.874	1	0
28	50.9362	M	58	24.3225	98	73	97.3	other	1	0	17.6	2.8679	3.5	1.8	8.3	24	7.87	0.22	12	6	134	3.37	1.21491	1.9	12.706	0	0
29	60.9	M	58	18.367	91.6667	68	97.6	other	0	0	0.333333	-1.09861	4	1.8	11.1	74	10.24	0.37	8	11	215	0.13	-2.04022	3.6	17.794	1	1
30	62.7021	M	58	32.7148	122.667	67	88.3	DM	1	1	8.33333	2.12026	4	3	12	52	9.04	0.14	13	13	208	0.2	-1.60944	3.7	20.158	1	1
31	67.8	M	58	19.9609	109	108	99	DM	0	0	2.7	0.993252	5	3.2	10	37.8	7.41	0.37	16	10	182	4.35	1.47018	2.7	19.918	0	0
32	84.5	M	58	24.5	131.667	111	93.6	CGN	0	0	1.2	0.182322	5	1.8	12.3	34.2	8.84	0.47	21	22	275	0.49	-0.71335	3.2	21.838	0	0
33	61.1489	M	59	26.9238	112.333	88	95.1	DM	1	0	0.0833333	-2.48491	3	0.4	8.4	64	6.73	0.11	13	2	188	1.88	0.631272	2.7	18.418	1	0
34	77.7021	M	60	21.2231	98.3333	66	97.5	other	1	1	0.5	-0.693147	4	1.5	10.9	50	9.71	0.2	11	11	229	0.04	-3.21888	4.2	22.978	0	1
35	80.6	M	60	28.7013	110.333	73	95.8	DM	0	0	0.0833333	-2.48491	3	2.3	10.1	61	7.02	0.22	15	15	220	0.1	-2.30259	2.9	16.546	1	0
36	42.1	M	61	27.393	98.6667	58	94.9	DM	1	0	0.25	-1.38629	4	2.1	9.3	28	6.2	0.23	11	7	264	0.42	-0.867501	3.4	20.866	1	1
37	52.2	M	61	22.832	104	78	95.2	DM	0	0	0.0833333	-2.48491	3	2.2	10.1	59	6.02	0.25	25	15	692	0.14	-1.96611	3.2	19.138	1	0
38	52.8333	M	61	21.885	98	70	85.2	DM	1	0	25.5	3.23868	4.25	2.5	7.6	41	9.23	0.36	13	12	157	5.43	1.69194	2.9	16.846	1	1
39	55.8	M	61	23.2113	91.3333	70	94.1	DM	0	1	0.0833333	-2.48491	3	2.5	6.9	61	8.47	0.17	27	30	178	9.32	2.23216	1.8	13.642	1	1
40	57.0851	M	61	23.8657	102.333	81	89.9	DM	1	1	2.5	0.916291	3	1.9	9	61	12.2	0.24	15	11	189	2.62	0.963174	3.6	20.194	1	1
41	62.7917	M	61	23.8445	103	65	97.3	other	1	0	6	1.79176	4	2.9	10.4	66	12.41	0.42	13	10	276	6.84	1.92279	2.8	16.582	0	1
42	51.8	F	62	17.8516	87.3333	69	87.5	other	0	0	0.0833333	-2.48491	3	1.3	8.3	28	6.93	0.22	11	6	145	0.24	-1.42712	2.3	17.062	0	1
43	56.8654	M	62	24.8447	81.6667	73	97	other	0	0	0.25	-1.38629	4	3.4	12.2	79	8.12	0.48	21	17	214	0.15	-1.89712	3.6	16.594	0	0
44	33	M	63	29.7619	88.6667	56	93.7	CGN	0	0	2	0.693147	3	1	11.2	88	6.66	0.2	17	16	182	0.03	-3.50656	3.6	20.494	1	1
45	48.3191	M	63	22.6971	138.333	80	95.7	CGN	0	0	14	2.63906	3	0.4	10.8	52	10.76	0.2	5	8	156	0.05	-2.99573	4	23.05	0	0
46	51	M	63	24.4511	93.3333	75	94.2	DM	1	0	6	1.79176	4	1.5	10.8	34	6.83	0.22	10	7	176	0.28	-1.27297	3	17.11	1	1
47	58.8	M	63	22.1958	124.667	83	95.3	other	0	1	0.0833333	-2.48491	3	0.1	11.2	59	9.33	0.3	16	39	162	0.13	-2.04022	3.9	21.586	1	0
48	72.8298	M	63	25.3811	114.333	73	96.4	DM	0	0	0.333333	-1.09861	3	1.7	11.4	67	9.14	0.43	8	8	192	0.03	-3.50656	4.1	22.414	1	1
49	34.4	M	64	21.6049	88.3333	74	95.9	DM	0	1	10.9	2.38876	4	1.7	6.4	137	6.73	0.21	14	7	172	1.09	0.0861777	3	20.41	0	0
50	37.0417	M	64	21.1835	102.333	86	95.3	other	1	1	3	1.09861	5	1.8	9.9	44	8.36	0.19	12	7	179	9.25	2.22462	3	20.11	1	0
51	41.0417	M	64	15.9933	112.667	60	95.5	DM	1	1	5.25	1.65823	4	1.2	8.1	42	8.24	0.26	16	10	188	1.16	0.14842	2.7	16.318	1	1
52	64.0213	M	64	24.3599	117.667	87	96	DM	0	0	0.5	-0.693147	4	2.7	9.2	50	11.19	0.31	9	7	174	1.07	0.0676586	3.4	22.966	1	1
53	66	M	64	20.5979	124	110	89.5	DM	1	0	1.3	0.262364	4	2.4	9.7	57	10.61	0.3	9	9	208	0.7	-0.356675	3.5	19.93	0	1
54	80.6	F	64	30.9383	119.667	67	95.6	DM	0	1	1	0	4	3.3	11.5	51.2	8.28	0.52	11	8	183	0.06	-2.81341	3.4	20.866	1	1
55	38.4583	M	65	21.7515	97	88	95.9	other	1	0	0.1	-2.30259	4	0.2	8	23	5.73	0.13	11	7	244	0.38	-0.967584	2.9	17.446	0	0
56	46.9	F	65	19.5209	75.6667	132	95.7	DM	1	1	6	1.79176	4	0.8	9.7	53	9.22	0.25	13	2	239	2.51	0.920283	2.6	15.454	0	0
57	56.6122	M	65	21.5844	106	62	95.8	DM	0	0	0.25	-1.38629	4	2.6	10.4	49	9.15	0.22	10	8	197	0.03	-3.50656	3.3	19.702	1	1
58	79.8298	F	65	25.8547	122.667	80	95.4	DM	0	0	0.1	-2.30259	3	0.9	8.3	53	6.36	0.22	27	27	248	0.06	-2.81341	3.2	18.238	1	1
59	80.6	M	65	30.1177	134.667	96	97.1	DM	0	0	0.0833333	-2.48491	3	2	8	76	12.62	0.2	2	9	406	0.32	-1.13943	3	17.71	1	1
60	41.7	F	66	19.2706	112.667	75	96	other	0	0	1.58	0.457425	4	2.1	10.9	53.2	7.77	0.3	7	5	150	0.7	-0.356675	3.2	19.738	0	0
61	51	M	66	21.5974	105.667	63	89.8	other	0	0	0.0833333	-2.48491	3	0.1	9.3	44	9.2	0.46	12	6	187	0.06	-2.81341	3.8	22.222	1	1
62	52.25	F	66	21.3111	86.6667	79	96.5	other	0	0	3.33333	1.20397	4	0.9	10.4	41	8.25	0.51	14	7	161	0.01	-4.60517	3	16.81	0	0
63	53.7826	F	66	19.4363	72.6667	86	94	DM	0	0	8	2.07944	4	2	10	35	5.78	0.34	12	3	159	0.28	-1.27297	3	18.31	1	1
64	54.4	M	66	24.1147	70.3333	69	90.1	DM	0	0	0.0833333	-2.48491	3.5	1.9	8.2	30	5.64	0.52	7	6	190	0.06	-2.81341	3.1	17.074	1	1
65	59.3469	M	66	21.9479	94.6667	56	96.1	DM	0	0	0.1	-2.30259	3	0.1	11.1	37	6.74	0.32	13	13	226	0.06	-2.81341	3	16.81	1	1
66	57.9574	M	67	22.7537	102.667	83	94.2	DM	0	1	8	2.07944	4	0.3	8.5	52	13.29	0.21	15	1	233	6.8	1.91692	2.7	16.018	1	1
67	62.913	M	67	24.5319	87.6667	53	96.2	DM	0	0	0.25	-1.38629	4	3.2	10.5	74	12.62	0.31	9	8	170	0.11	-2.20727	3	17.11	1	1
68	86	F	67	23.6025	98	60	96.3	CGN	0	0	23	3.13549	4	3.4	12.4	40.7	8.3	0.41	11	8	168	0.03	-3.50656	3.5	18.13	0	0
69	49.9	F	68	17.9	117.333	75	98.3	CGN	0	0	31.3	3.44362	4	2.2	10.7	59.1	9.36	0.31	21	10	140	0.02	-3.91202	3.7	18.958	0	0
70	50.7	M	68	20.286	96.6667	81	95.1	other	0	0	0.0833333	-2.48491	3	0.5	10.4	61	8.27	0.3	13	10	204	0.23	-1.46968	3.7	24.658	1	1
71	52.2	M	68	23.815	125	52	94.8	other	1	1	3	1.09861	4	2.6	10.6	61	8.11	0.38	9	5	146	1.64	0.494696	3.4	18.466	1	1
72	58.9574	M	68	22.3691	90	47	94.2	other	0	1	0.5	-0.693147	3	0.9	11.5	60	7.75	0.39	11	10	130	0.44	-0.820981	3.8	21.322	1	1
73	62.875	F	68	33.4892	67	75	74.9	other	0	1	0.0833333	-2.48491	3	1.4	7.5	67	5.04	5.71	31	16	201	3.77	1.32708	2.5	12.19	0	0
74	67.3	M	68	24.4541	82.6667	100	94.7	other	0	0	2	0.693147	5	2.6	13	42.3	9.3	0.83	46	44	290	0.35	-1.04982	1.7	15.478	0	0
75	68.9	M	68	23.4256	100.333	64	96.8	DM	0	0	0.0833333	-2.48491	3	1.4	8.8	55	12.17	0.3	9	9	223	0.13	-2.04022	3.3	18.802	1	1
76	74.2917	M	68	19.8522	111	64	96.9	CGN	0	0	6.4	1.8563	4.5	2.3	8.8	32	10.66	0.18	11	1	159	3.09	1.12817	2.9	17.446	1	1
77	74.8936	F	68	25.4459	109.333	88	93.4	DM	0	1	2.6	0.955511	4	4.6	11.4	92	8.78	0.16	13	9	223	0.21	-1.56065	3.4	19.666	0	0
78	39.5625	M	69	19.5209	108.333	90	98.4	DM	1	0	10	2.30259	4	1.6	9.5	32	7.27	0.16	24	20	183	1.42	0.350657	2.8	17.782	0	0
79	45.7586	M	69	18.8434	90.3333	68	95.9	DM	1	0	13	2.56495	4	1.2	8.2	49	11.85	0.18	9	10	163	0.38	-0.967584	3	18.01	1	1
80	48.5918	M	69	23.3577	114.333	74	97.2	DM	1	0	5.41667	1.68948	4	2.2	10.1	35	8.17	0.18	13	5	234	0.83	-0.18633	3.6	19.594	1	1
81	49.8	M	69	21.8362	106	77	97.2	CGN	0	0	0.0833333	-2.48491	3	0	9.1	52	8.72	0.37	6	4	144	0.04	-3.21888	3.8	21.622	0	1
82	54.8	F	69	17.8748	109.333	61	94.6	other	0	0	0.0833333	-2.48491	3	0.5	11.1	66	7.98	0.24	12	7	201	0.1	-2.30259	3.8	20.722	1	1
83	60.5	M	69	22.5074	106	73	96	DM	1	0	0.5	-0.693147	3	0.8	10.5	39	5.89	0.31	13	7	191	0.35	-1.04982	3.4	19.366	0	1
84	60.8511	M	69	20.9697	117.667	89	96.4	other	0	0	0.5	-0.693147	4	0.4	9.9	52	8.64	0.32	7	8	229	0.3	-1.20397	3.5	20.83	1	1
85	61.4681	M	69	22.1094	94.3333	63	94.9	DM	1	0	0.3	-1.20397	4	2.2	10	49	10.48	0.2	5	8	175	0.61	-0.494296	2.9	18.946	1	1
86	63.625	F	69	24.9807	86	59	93.6	DM	1	0	0.75	-0.287682	4	2	9.9	49	8.28	0.28	13	4	334	3.19	1.16002	2.7	17.218	0	0
87	67	M	69	23.7495	92	65	93.4	CGN	0	0	2	0.693147	3	1.1	10.7	58.1	5.62	0.27	23	13	201	0.02	-3.91202	3.7	21.058	1	0
88	70.234	M	69	22.5309	88	77	96.3	CGN	0	0	0.1	-2.30259	3	1.6	10.4	93	9.09	0.17	18	15	214	0.17	-1.77196	3.7	21.058	1	1
89	72.5417	F	69	21.8593	96	57	94.4	other	1	1	14.4167	2.66838	4	2.3	8.3	64	6.61	0.27	14	5	195	0.43	-0.84397	3	18.91	0	1
90	72.9	M	69	26.0396	109.667	73	81.9	DM	0	1	5.1	1.62924	4	3.4	11.9	52	13.99	0.41	3	3	144	0.9	-0.105361	3.3	19.102	1	1
91	76.9	M	69	24.2468	113.667	84	93.2	CGN	1	0	3.2	1.16315	4	1.5	11.3	48	9.35	0.34	15	14	209	0.26	-1.34707	4	21.85	1	1
92	15.0213	M	70	17.6368	104	79	97.9	CGN	1	0	30	3.4012	4	0.7	9.4	20	6.39	0.23	17	9	190	3.78	1.32972	2.4	15.826	0	1
93	29.3404	M	70	17.2089	101	73	94.2	CGN	0	0	3.41667	1.22867	3.5	2.5	9.4	29	4.96	0.37	13	6	171	5.2	1.64866	2.2	14.398	1	1
94	37.2	M	70	17.8465	86.6667	94	97.2	CGN	1	0	0.0833333	-2.48491	3	2	9.5	74	8.28	0.21	15	12	288	0.07	-2.65926	3.9	21.586	0	1
95	42.86	M	70	23.6943	87.3333	112	91.4	DM	1	1	7.5	2.0149	4	2.3	9	28	5.34	0.24	19	3	352	7.44	2.00687	2.1	14.434	1	0
96	51.8913	M	70	23.8325	101.667	52	97.3	DM	0	0	10	2.30259	4	2.5	10.7	42	7.71	0.51	15	6	137	1.83	0.604316	3.3	20.602	1	1
97	61.7	M	70	21.3774	93.3333	71	95.6	other	0	1	0.0833333	-2.48491	3	0.6	8.9	45	6.31	0.15	6	3	146	0.05	-2.99573	3.5	17.83	0	0
98	67.2128	M	70	26.9989	107	66	97.3	DM	0	1	2.6	0.955511	4	0.9	13.5	39	10.16	0.84	33	15	457	1.37	0.314811	2.9	17.146	1	1
99	69.2766	F	70	21.5193	83.3333	63	97.1	CGN	0	0	0.0833333	-2.48491	3	1.6	9.3	56	9.95	0.33	21	13	177	0.42	-0.867501	3.3	21.802	1	1
100	72.4468	M	70	27.6817	89.6667	60	97.7	DM	0	0	0.0833333	-2.48491	3	2.7	9.3	61	8.26	0.21	7	12	172	0.09	-2.40795	3.5	20.83	1	0
101	23.2	M	71	18.8434	74	76	96.7	DM	1	1	2	0.693147	4	2.2	7.1	71	7.62	0.72	17	8	910	0.69	-0.371064	2.6	14.254	0	0
102	29.3404	M	71	21.1932	94	83	98.1	other	0	0	0.0833333	-2.48491	4	2.6	5.1	61	9.36	0.14	33	25	281	1.44	0.364643	2	12.37	0	1
103	49.0638	M	71	27.8906	93	88	89.1	DM	1	0	3.5	1.25276	4	1.4	9.1	47	9.05	0.14	11	5	339	0.28	-1.27297	3.3	21.502	1	1
104	50	F	71	16.5234	69.3333	59	90.4	DM	1	0	18	2.89037	4	1.9	9.4	57	7.7	0.16	15	12	164	0.49	-0.71335	2.7	18.718	1	1
105	59.3	F	71	20	85.3333	66	92.8	CGN	0	0	15.4	2.73437	4	2.2	11.7	53.5	9.47	0.23	16	12	138	0.36	-1.02165	2.5	13.39	0	0
106	60.9	F	71	21.6312	89.6667	113	98.9	other	0	1	0.0833333	-2.48491	3.5	0.8	9.4	87	1.49	0.64	20	27	403	5.79	1.75613	2.2	13.498	0	0
107	87.8	F	71	21.58	99.6667	66	97.3	CGN	0	0	0.25	-1.38629	3	1.6	14	60.6	5.53	0.39	14	9	166	0.03	-3.50656	3.8	23.422	1	1
108	34.6809	M	72	19.2239	112.333	57	97.7	CGN	0	0	3	1.09861	4	2.3	8.2	37	9.78	0.33	21	16	136	2.88	1.05779	2.8	16.882	1	1
109	39.3696	M	72	22.3432	95.3333	63	94.9	other	0	0	13.0833	2.57134	4	1.9	9	38	9.25	0.42	16	11	184	0.19	-1.66073	2.1	17.734	1	1
110	48.56	F	72	20.3768	114.667	82	96.4	DM	1	0	6.66667	1.89712	4	2.2	8.9	31	5	0.25	27	13	146	0.73	-0.314711	2.7	19.318	0	0
111	52.3	M	72	24.1117	85	69	90.2	other	1	0	2.5	0.916291	3	1.6	7.8	73	10.39	0.36	13	10	216	4.11	1.41342	2.9	18.646	0	1
112	57.8085	M	72	22.9533	93.3333	73	96.8	DM	0	0	13.6	2.61007	4	3.6	10	76	9.53	0.26	16	20	193	0.29	-1.23787	3.7	21.958	0	0
113	64.6	M	72	21.1585	95.6667	62	97.1	other	1	1	3	1.09861	4	2.3	11.3	64	12.06	0.36	8	5	179	0.08	-2.52573	3.6	18.994	1	1
114	69.5319	M	72	26.9896	122.333	74	95.3	DM	0	0	0.1	-2.30259	3	0.6	8.8	47	9.52	0.16	14	13	256	0.04	-3.21888	2.8	15.982	1	1
115	70.2	F	72	19.2659	108	61	96.6	CGN	0	0	11.5	2.44235	4	2.2	10.5	66	8.41	0.56	12	7	170	0.03	-3.50656	3.8	20.422	1	1
116	78.4	M	72	23.8912	97.3333	69	95.5	other	0	0	1	0	4	2.9	11.7	53.6	10.54	0.31	7	9	157	0.08	-2.52573	3.6	19.894	0	1
117	26.6	F	73	16.2222	71.6667	32	96.5	CGN	0	0	5.1	1.62924	4	1.3	10	53.1	7.2	0.17	12	9	134	0.03	-3.50656	3.2	18.238	1	1
118	30.4043	M	73	17.3387	70	127	97.9	other	0	0	0.1	-2.30259	4	1.4	7.9	62	3.4	0.36	29	17	328	3.46	1.24127	2.9	20.146	0	0
119	31.42	M	73	20.0777	89.6667	73	97.9	other	1	0	3.41667	1.22867	4	2	8.3	41	7.79	0.88	27	3	339	0.89	-0.116534	3	19.21	0	0
120	31.7114	F	73	18.2156	109.333	61	93.2	DM	0	1	16	2.77259	4	2.3	10.3	56	8.35	0.29	12	7	141	0.02	-3.91202	3.5	19.33	0	1
121	41.5	M	73	19.798	97.6667	67	96.4	DM	0	0	0.3	-1.20397	4	2.3	10.5	32	8.38	0.24	16	16	209	0.07	-2.65926	2.9	17.146	1	1
122	47.0851	M	73	22.4432	103.333	73	96.9	DM	1	0	6	1.79176	4	2.5	10.2	62	10.5	0.29	23	15	225	0.06	-2.81341	3.6	21.394	1	1
123	52	M	73	19.7924	78.3333	67	92.6	CGN	0	0	0.0833333	-2.48491	3	1.3	9	63	7.13	0.16	16	10	150	0.65	-0.430783	3.6	20.494	1	0
124	52.2553	M	73	24.9219	105	71	95.8	DM	1	0	0.583333	-0.538997	3.5	2.7	12	81	11.83	0.57	33	32	341	1.19	0.173953	3	18.31	0	1
125	62.4792	M	73	19.9036	87	54	97.9	CGN	1	0	0.333333	-1.09861	4	1.9	11.1	63	8.35	0.27	17	9	235	1	0	3.7	22.858	1	1
126	64.3617	F	73	29.1281	90	66	95.2	DM	0	0	3.5	1.25276	4	2.3	9.7	32	7.28	0.23	30	14	190	0.95	-0.0512933	2.6	16.654	0	0
127	65.3	F	73	22.4906	73	85	96.9	CGN	1	0	19.9	2.99072	4	2.5	9.7	47	8.24	0.39	19	3	321	1.92	0.652325	2.9	17.446	0	0
128	72.8	F	73	16.58	114	35	97.6	CGN	0	0	4.6	1.52606	4	0.8	12.8	50.8	6.24	0.28	56	69	188	0.05	-2.99573	3.5	19.93	0	0
129	76.1	F	73	18.8823	105.333	61	97.4	CGN	0	0	0.7	-0.356675	4	2.2	12.7	46.2	7.7	0.41	25	37	161	0.02	-3.91202	3.6	22.594	0	1
130	33	M	74	17.4402	85.6667	51	98.1	DM	1	0	0.0833333	-2.48491	3	1.4	9.5	62	4.7	0.6	53	27	233	0.08	-2.52573	3.6	20.494	0	0
131	54	M	74	21.1556	113.333	75	90.8	DM	0	1	0.0833333	-2.48491	4	3	8.5	57	9.75	0.19	10	23	215	0.51	-0.673345	3.4	19.666	0	1
132	54.0851	F	74	22.5935	94.3333	70	97	other	0	0	0.0833333	-2.48491	3	1.1	6	130	8.74	0.3	75	57	250	0.28	-1.27297	2.8	12.082	1	1
133	40.2917	M	75	22.3922	76.3333	48	97.6	CGN	0	0	6.16667	1.81916	4.5	0.9	8.5	58	5.91	0.61	33	14	268	8.92	2.1883	1.6	11.314	0	0
134	51	M	75	20.1543	111.333	81	96.8	DM	0	0	0.0833333	-2.48491	3	1.1	8.4	91	8.87	0.28	12	9	261	0.5	-0.693147	2.8	17.782	1	1
135	54.1087	M	75	23.7011	90.6667	34	98	DM	0	0	0.333333	-1.09861	4	3	9.4	61	6.23	0.55	34	17	171	0.12	-2.12026	3.6	24.094	0	1
136	61	M	75	21.795	82.6667	73	93	DM	0	0	0.0833333	-2.48491	3	2.7	9.8	66	6.6	0.22	14	9	246	0.3	-1.20397	2.9	16.246	1	1
137	62.4	F	75	27.4442	96	77	96.8	other	0	0	0.0833333	-2.48491	3	1.2	8.4	63	8.65	0.29	15	10	311	0.19	-1.66073	2.9	15.946	0	1
138	20.0652	M	76	17.8217	74.6667	60	98.4	CGN	1	0	16	2.77259	4	1.8	8.5	45	6.74	1.67	122	70	213	4.18	1.43031	2	13.27	1	0
139	36.75	F	76	16.5572	64	67	92.6	CGN	0	0	19	2.94444	4	1.3	13	70	8.78	0.16	10	9	195	0.45	-0.798508	3.3	18.802	0	0
140	58.4375	M	76	22.5537	115	61	97.8	DM	0	0	0.0833333	-2.48491	3	2.9	9.3	72	6.71	0.24	16	17	236	0.02	-3.91202	2.7	15.718	1	1
141	61.1277	M	76	23.5766	110	81	97.2	DM	0	0	7.6	2.02815	4	2.7	9.1	47	9.67	0.22	14	7	173	9.08	2.20607	2.6	16.054	1	1
142	63.5745	M	76	24.0588	95.6667	70	95.3	CGN	0	0	3.7	1.30833	4	3.1	9.9	108	10.7	0.39	28	40	413	0.33	-1.10866	2.8	12.982	0	0
143	64.6	M	76	21.7429	101.667	78	94.6	other	0	0	0.0833333	-2.48491	3	0.1	8.7	57	7.15	0.25	16	9	229	8.79	2.17361	3	17.41	0	0
144	70.7923	F	76	23.6	88	60	96.6	CGN	0	0	23.2	3.14415	4	1.5	12.8	46.1	8.67	0.37	12	7	144	0.04	-3.21888	3.3	17.602	0	0
145	81.2	F	76	29.3458	99	79	95.1	DM	0	0	0.0833333	-2.48491	5	2.8	14.6	58	6.11	0.45	35	21	315	2	0.693147	2.7	16.318	1	1
146	42.1277	F	77	19.3901	75.3333	89	91.2	other	1	0	4.9	1.58924	6	1.2	6.3	44	4.46	0.54	22	11	245	1.08	0.076961	2.8	13.582	0	0
1	52.5111	F	77	17.7332	118.333	73	89.6	CGN	0	0	0.1	-2.30259	3	-0.3	8.8	82	6.64	0.28	14	7	181	1.44	0.364643	3.2	17.338	1	1
2	54	M	77	20.2036	102	67	97.7	other	0	0	0.0833333	-2.48491	3	0	9.2	84	7.91	0.27	14	7	246	0.2	-1.60944	3.7	21.058	1	1
3	56.1429	M	77	19.5933	89.6667	64	97.5	other	1	1	0.166667	-1.79176	3	0.5	12	74	6.03	0.24	16	15	154	0.29	-1.23787	3.6	19.594	1	1
4	61.9	F	77	22.4113	75	98	92.1	other	1	0	7.66	2.03601	4	2.2	9	28	4.28	0.67	27	5	593	12.52	2.52733	2.7	16.318	0	1
5	73.4	M	77	22.9397	92.3333	61	96.2	other	0	0	0.0833333	-2.48491	3	0.2	11.7	48	8.52	0.4	10	9	169	0.03	-3.50656	3.9	21.886	1	1
6	73.8	M	77	28.0257	100.667	65	92.7	DM	0	0	0.0833333	-2.48491	3	1.4	9.8	67	10.69	0.47	18	10	343	0.06	-2.81341	3.1	17.374	1	1
7	52.7	M	78	24.6877	103.667	78	96.4	other	0	0	3.5	1.25276	3	0	10.8	41	7.75	0.36	7	5	163	0.74	-0.301105	3.6	21.994	0	0
8	54	F	78	20.1416	75.6667	76	96.4	CGN	0	0	0.0833333	-2.48491	3	-0.1	10.4	50	7.18	0.26	16	14	248	0.11	-2.20727	3.8	20.722	0	1
9	54.3696	M	78	23.8915	80	71	94.9	DM	1	0	6	1.79176	4	2.4	8.4	44	8.39	0.36	18	8	149	0.05	-2.99573	3.7	21.958	0	0
10	67.2	F	78	19.0532	87.6667	87	79.9	DM	0	0	0.0833333	-2.48491	3	0.8	9.1	86	5.85	0.27	15	18	244	0.03	-3.50656	3.6	21.694	0	0
11	71.3	F	78	23.5206	103	70	94.8	DM	0	0	1	0	4	2.8	10.9	61	8.66	0.41	16	12	192	0.04	-3.21888	3.4	21.466	1	1
12	40.4167	M	79	21.7859	75	49	90.9	DM	1	0	0.416667	-0.875469	3	1.7	7.9	56	5.98	0.19	14	5	170	0.31	-1.17118	2.9	18.646	0	0
13	55.2	M	79	22.6718	97	80	97.7	other	1	0	0.0833333	-2.48491	4	2.7	9.8	71	6.66	0.25	16	6	236	0.91	-0.0943107	2.8	16.582	0	1
14	61.5	F	79	25.8349	91.3333	58	96.3	CGN	0	0	8.2	2.10413	4	1.7	12.7	37.1	8.38	0.58	22	14	162	0.06	-2.81341	3.6	21.394	0	0
15	45.7708	M	80	17.0588	107.333	67	98	other	0	0	0.1	-2.30259	3	0.5	10.6	52	5.01	0.27	28	17	190	0.07	-2.65926	3.4	20.866	1	1
16	51.5	M	80	20.1522	92.3333	68	94.1	CGN	0	0	2.1	0.741937	4	-0.4	11.6	46.3	13.38	0.53	12	6	157	1.24	0.215111	3	18.31	0	0
17	60.6	M	80	22.8057	84.3333	66	94.2	DM	1	0	10.2	2.32239	4	1.3	7.9	58	11.25	0.15	12	9	216	2.16	0.770108	2.8	17.482	1	1
18	37	M	81	24.4114	74	63	93.2	other	0	0	0.0833333	-2.48491	3	1.5	7	69	7.18	0.2	13	9	267	0.32	-1.13943	2.7	15.718	0	1
19	59.1	F	81	18.1554	83.3333	70	91.2	CGN	1	1	0.0833333	-2.48491	3	0.3	10.8	86	7.07	0.21	30	17	185	22.63	3.11928	2.8	17.482	1	1
20	60.2	M	81	19.2635	91.3333	54	96.8	other	0	0	0.0833333	-2.48491	3	2.3	8.8	84	8.58	0.28	26	19	261	0.06	-2.81341	3.3	20.302	0	1
21	69.84	F	81	19.7	57.3333	63	94.6	CGN	0	1	12.6	2.5337	4	2.3	10.9	40.1	6.45	0.59	14	8	174	0.01	-4.60517	3.4	20.566	0	0
22	38	M	82	19.9003	96	79	96.2	DM	1	1	0.0833333	-2.48491	3	2	7.6	47	4.22	0.35	17	26	236	0.53	-0.634878	3.2	18.838	0	0
23	39.3125	M	82	20.6479	99	74	96.8	CGN	1	1	3.25	1.17865	4	2.2	10.4	38	6.93	0.32	15	11	228	4.99	1.60744	2.8	14.782	1	0
24	46.2	M	82	19.3789	92.3333	67	97.3	other	0	0	0.0833333	-2.48491	3	0.1	8.3	63	3.6	0.37	18	16	255	1.54	0.431782	2.5	16.09	0	0
25	36.2	M	83	18.0595	71.6667	72	98.1	other	1	0	0.0833333	-2.48491	3	1.2	6.5	67	5.97	0.21	7	5	223	0.85	-0.162519	2.5	16.99	0	0
26	58.5	M	83	18.7159	94.6667	73	97	other	1	0	0.2	-1.60944	3	-0.1	10.5	49	6.32	0.43	13	7	199	0.15	-1.89712	3.5	19.33	0	0
27	68.4	M	83	19.5595	97	62	96.2	CGN	0	0	11.5	2.44235	3.5	0	11.1	37.9	13.52	0.5	16	15	214	0.02	-3.91202	3.5	20.83	0	0
28	72.4894	F	83	20.6511	92.6667	51	94.2	other	0	1	0.1	-2.30259	3	0.5	10.4	75	10.42	0.3	19	9	243	0.01	-4.60517	4.1	24.214	0	1
29	21.4375	M	84	21.5269	70.6667	78	96.2	other	1	1	19	2.94444	4	2.3	9.6	42	6.63	0.45	24	13	202	0.57	-0.562119	2.8	17.482	0	0
30	37.5714	M	84	19.5651	94	69	96.4	DM	0	0	3	1.09861	4	1.8	8.9	39	6.67	0.35	14	2	211	0.92	-0.0833816	3	17.71	0	0
31	51.7021	M	84	24.7069	60.3333	74	92.2	other	1	0	1.3	0.262364	3.5	2.1	7.6	69	9.48	0.15	18	13	275	3.25	1.17865	2.6	16.654	0	0
32	56.1277	F	84	22.6295	107.667	73	94.3	other	0	0	0.3	-1.20397	3	0.9	10.7	76	10.81	0.32	12	7	196	0.05	-2.99573	3.5	19.33	0	1
33	62.8	M	84	20.0781	102.667	91	91.2	other	0	0	1.5	0.405465	4	1.4	12	58	8.39	0.58	26	14	274	2.91	1.06815	3.4	21.766	1	1
34	67.9	M	84	20.3481	117	63	84.5	other	0	1	0.0833333	-2.48491	3	0	9.6	51	3.76	0.39	16	22	174	0.22	-1.51413	2.3	12.262	0	1
35	69.1	M	84	23.8445	92.3333	62	97	CGN	1	0	0.7	-0.356675	4	1.2	12	61	9.32	0.32	10	9	200	0.19	-1.66073	3.5	22.63	1	1
36	24.6383	M	86	17.0646	89	87	95.9	other	0	1	0.0833333	-2.48491	3	0.4	9.3	53	5.96	0.69	13	12	241	1.14	0.131028	2.7	13.618	0	0
37	57.1	M	86	20.7765	94.6667	59	94.9	other	0	1	0.0833333	-2.48491	3	1	8.5	54	7.84	0.22	17	12	202	0.06	-2.81341	3.4	18.466	1	1
38	16.1	F	89	20.6856	77.3333	95	94.4	other	0	0	0.0833333	-2.48491	3	1	10	50	2.83	0.21	14	11	213	0.06	-2.81341	1.9	9.406	0	0
39	53.7	F	90	18.9578	93.6667	79	94.2	CGN	1	0	14	2.63906	4	2.1	12	56.7	6.05	0.38	26	10	185	0.26	-1.34707	2.9	19.846	0	0
